# Supplementary material for: Phylogeny of Muhlenbergia subg. Pseudosporobolus, including M. spatha (Poaceae, Chloridoideae, Cynodonteae, Muhlenbergiinae) now found in Zacatecas, Mexico
Source: PhytoKeys. 2018 Jul 18;(103):83–94. doi: 10.3897/phytokeys.103.26162 (PMC6060228; doi:10.3897/phytokeys.103.26162)
Supplement: XML Treatment for Muhlenbergia spatha [file phytokeys.103.26162-treatment1.xml]

<!DOCTYPE tp:taxon-treatment
  PUBLIC "-//TaxonX//DTD Taxonomic Treatment Publishing DTD v0 20100105//EN" "tax-treatment-NSO.dtd">
<tp:taxon-treatment xmlns:tp="http://www.plazi.org/taxpub"><tp:treatment-meta><kwd-group><label>Taxon classification</label><kwd><named-content xmlns:xlink="http://www.w3.org/1999/xlink" content-type="kingdom">Plantae</named-content></kwd><kwd><named-content xmlns:xlink="http://www.w3.org/1999/xlink" content-type="order">Poales</named-content></kwd><kwd><named-content xmlns:xlink="http://www.w3.org/1999/xlink" content-type="family">Poaceae</named-content></kwd></kwd-group><mixed-citation publication-type="journal"><person-group><name><surname>Peterson</surname><given-names>Paul M.</given-names></name><name><surname>Arrieta</surname><given-names>Yolanda Herrera</given-names></name><name><surname>Romaschenko</surname><given-names>Konstantin</given-names></name></person-group><article-title>Phylogeny of <tp:taxon-name><tp:taxon-name-part taxon-name-part-type="genus" reg="Muhlenbergia">Muhlenbergia</tp:taxon-name-part> <tp:taxon-name-part taxon-name-part-type="infraspecific-rank">subg.</tp:taxon-name-part> <tp:taxon-name-part taxon-name-part-type="subgenus" reg="Pseudosporobolus">Pseudosporobolus</tp:taxon-name-part></tp:taxon-name>, including <italic><tp:taxon-name><tp:taxon-name-part taxon-name-part-type="genus" reg="Muhlenbergia">M.</tp:taxon-name-part> <tp:taxon-name-part taxon-name-part-type="species" reg="spatha">spatha</tp:taxon-name-part></tp:taxon-name></italic> (<tp:taxon-name><tp:taxon-name-part taxon-name-part-type="family">Poaceae</tp:taxon-name-part></tp:taxon-name>, <tp:taxon-name><tp:taxon-name-part taxon-name-part-type="subfamily">Chloridoideae</tp:taxon-name-part></tp:taxon-name>, <tp:taxon-name><tp:taxon-name-part taxon-name-part-type="tribe">Cynodonteae</tp:taxon-name-part></tp:taxon-name>, <tp:taxon-name><tp:taxon-name-part taxon-name-part-type="subtribe">Muhlenbergiinae</tp:taxon-name-part></tp:taxon-name>) now found in Zacatecas, Mexico</article-title><source>PhytoKeys</source><day>18</day><month>7</month><year>2018</year><volume>2018</volume><issue>103</issue><fpage>83</fpage><lpage>94</lpage><pub-id pub-id-type="doi">10.3897/phytokeys.103.26162</pub-id></mixed-citation></tp:treatment-meta><tp:nomenclature><tp:taxon-name>
            <tp:taxon-name-part taxon-name-part-type="genus" reg="Muhlenbergia">Muhlenbergia</tp:taxon-name-part>
            <tp:taxon-name-part taxon-name-part-type="species" reg="spatha">spatha</tp:taxon-name-part>
          </tp:taxon-name><tp:taxon-authority>Columbus, Aliso 28: 66. 2010, non Muhlenbergia gracilis (Kunth) Trin. (1824).</tp:taxon-authority><xref ref-type="fig" rid="F2">Fig. 2A–D</xref><tp:nomenclature-citation-list><tp:nomenclature-citation><tp:taxon-name>
                <tp:taxon-name-part taxon-name-part-type="genus" reg="Schaffnera">Schaffnera</tp:taxon-name-part> <tp:taxon-name-part taxon-name-part-type="species" reg="gracilis">gracilis</tp:taxon-name-part></tp:taxon-name><comment>Benth., Hooker’s Icon. Pl. 14: 59, t. 1378. 1882. <tp:taxon-name><tp:taxon-name-part taxon-name-part-type="genus" reg="Schaffnerella">Schaffnerella</tp:taxon-name-part> <tp:taxon-name-part taxon-name-part-type="species" reg="gracilis">gracilis</tp:taxon-name-part></tp:taxon-name> (Benth.) Nash, N. Amer. Fl. 17(2): 141. 1912, non <tp:taxon-name><tp:taxon-name-part taxon-name-part-type="genus" reg="Schaffneria">Schaffneria</tp:taxon-name-part></tp:taxon-name> Fée ex T. Moore (1857). <tp:taxon-name><tp:taxon-name-part taxon-name-part-type="genus" reg="Muhlenbergia">Muhlenbergia</tp:taxon-name-part> <tp:taxon-name-part taxon-name-part-type="species" reg="columbi">columbi</tp:taxon-name-part></tp:taxon-name> P.M. Peterson, Amer. J. Bot. 97(9): 1543. 2010, nom. illeg. superfl. Type: Mexico, San Luis Potosí, mountains of San Miguelita, Aug 1876, <italic>J.G. Schaffner 1070</italic> (holotype: K-000309066 [image!]; isotypes PH-00022592 [image!], US-397116!, YU-063983 [image!]).</comment></tp:nomenclature-citation></tp:nomenclature-citation-list></tp:nomenclature><tp:treatment-sec sec-type="description" id="SECID0EBPBG"><title>Description.</title><p>Delicate <bold>annuals</bold>, loosely caespitose. <bold>Culms</bold> 5–20(–30) cm tall, erect, geniculate below; <bold>nodes</bold> scaberulous, branching at lower and middle nodes; <bold>internodes</bold> 2.0–4.5(–8.0) cm long, strongly 4–6 ribbed. <bold>Leaves</bold> caulescent and basal; <bold>ligules</bold> 0.8–1.8 mm long, membranous, decurrent, apex obtuse, minutely erose; <bold>sheaths</bold> 0.8–1.5 cm long, much shorter than the internodes, oblong, open, chartaceous, strongly ribbed with 7–9-veins, sometimes keeled, margins hyaline; <bold>blades</bold> 0.5–4 cm long, 0.5–1.5 mm wide, flat or folded, adaxially scattered pubescent near base, the hairs antrorse leaning, apex obtuse. <bold>Inflorescences</bold> compound, fasciculate, composed of terminal and axillary condensed <bold>panicles</bold>, these branched near the base, the basal-most branch usually with a sterile floret at the base consisting of two scales, the entire panicle partially included in a spatheolate sheath; <bold>sterile florets</bold> 2–4 mm long, 0.8–1 mm wide, linear-apiculate, flat, hyaline, 1-veined; <bold>racemose branches</bold> each bearing 1–5 fertile sessile spikelets, the spikelets separated by 1–4 mm on each branch; <bold>rachis</bold> angular, 3 or 4-ribbed. <bold>Spikelets</bold> 4.4–6 mm long, lanceolate, laterally compressed, solitary, composed of one fertile floret, plumbeous-mottled; <bold>rachilla</bold> not extended; <bold>callus</bold> short, blunt, pubescent, located just below the glumes where disarticulation occurs leaving a small cuplike tip; <bold>glumes</bold> dimorphic; <bold>lower glumes</bold> absent or obscure; <bold>upper glumes</bold> 3.5–5(–6) mm long, about as long as the lemma, oblong, chartaceous, firmer than fertile lemma (excluding the awns), 7–9-veined, lateral veins ribbed, pubescent along the veins on lower ½, apex deeply bifid and 3(5)–awned, the awns 5–7 mm long, scabrous, recurved, arising between the bifid apex; <bold>lemmas</bold> (4–)4.8–6 mm long, lanceolate, membranous, 3-veined, keeled, midvein scaberulous, lateral veins ribbed, apex acute to acuminate, minutely bifid, 1-awned, the awn 3–5 mm long arising from between the teeth; <bold>paleas</bold> 3.7–5.5 mm long, shorter than the lemmas, oblong, hyaline to membranous, tightly involute, 2-veined, apex obtuse, unawned; <bold>stamens</bold> 3; <bold>anthers</bold> 2–2.5 mm long, yellowish; <bold>ovary</bold> glabrous; <bold>caryopses</bold> 1.8–2 mm long, 0.5 mm wide, narrowly fusiform, straw coloured.</p><fig id="F2" position="float" orientation="portrait"><label>Figure 2.</label><caption><p>
                <italic><tp:taxon-name><tp:taxon-name-part taxon-name-part-type="genus" reg="Muhlenbergia">Muhlenbergia</tp:taxon-name-part> <tp:taxon-name-part taxon-name-part-type="species" reg="spatha">spatha</tp:taxon-name-part></tp:taxon-name></italic>: <bold>A</bold> Habit <bold>B</bold> Panicle partially enclosed by the leaf sheath <bold>C</bold> Basal panicle branch with a lower sterile floret and small cuplike structures (callus remains) where the fertile spikelets were inserted <bold>D</bold> Spikelet, side view <bold>E</bold> Upper glume showing three recurved awns, dorsal view. (<italic>Peterson 25544 &amp; Herrera Arrieta</italic>, CIIDIR).</p></caption><graphic xmlns:xlink="http://www.w3.org/1999/xlink" xlink:href="phytokeys-103-083-g002.jpg" position="float" orientation="portrait" xlink:type="simple" id="oo_217701.jpg"/></fig></tp:treatment-sec><tp:treatment-sec sec-type="distribution" id="SECID0E4RBG"><title>Distribution.</title><p>The species is known only from the type locality in San Luis Potosí and Municipio Villanueva, Zacatecas.</p></tp:treatment-sec><tp:treatment-sec sec-type="ecology" id="SECID0ECSBG"><title>Ecology.</title><p>
            <italic><tp:taxon-name><tp:taxon-name-part taxon-name-part-type="genus" reg="Muhlenbergia">Muhlenbergia</tp:taxon-name-part> <tp:taxon-name-part taxon-name-part-type="species" reg="spatha">spatha</tp:taxon-name-part></tp:taxon-name></italic> was found by the authors growing on flat table rock in open areas near arroyos associated with <italic><tp:taxon-name><tp:taxon-name-part taxon-name-part-type="genus" reg="Bouteloua">Bouteloua</tp:taxon-name-part> <tp:taxon-name-part taxon-name-part-type="species" reg="hirsuta">hirsuta</tp:taxon-name-part></tp:taxon-name></italic> Lag., <italic><tp:taxon-name><tp:taxon-name-part taxon-name-part-type="genus" reg="Bouteloua">B.</tp:taxon-name-part> <tp:taxon-name-part taxon-name-part-type="species" reg="curtipendula">curtipendula</tp:taxon-name-part></tp:taxon-name></italic> (Michx.) Torr., <italic><tp:taxon-name><tp:taxon-name-part taxon-name-part-type="genus" reg="Schizachyrium">Schizachyrium</tp:taxon-name-part> <tp:taxon-name-part taxon-name-part-type="species" reg="sanguineum">sanguineum</tp:taxon-name-part></tp:taxon-name></italic> (Retz.) Alston, <italic><tp:taxon-name><tp:taxon-name-part taxon-name-part-type="genus" reg="Quercus">Quercus</tp:taxon-name-part></tp:taxon-name></italic>, <italic><tp:taxon-name><tp:taxon-name-part taxon-name-part-type="genus" reg="Juniperus">Juniperus</tp:taxon-name-part></tp:taxon-name></italic>, <italic><tp:taxon-name><tp:taxon-name-part taxon-name-part-type="genus" reg="Muhlenbergia">Muhlenbergia</tp:taxon-name-part> <tp:taxon-name-part taxon-name-part-type="species" reg="implicata">implicata</tp:taxon-name-part></tp:taxon-name></italic> (Kunth) Trin., <italic><tp:taxon-name><tp:taxon-name-part taxon-name-part-type="genus" reg="Muhlenbergia">M.</tp:taxon-name-part> <tp:taxon-name-part taxon-name-part-type="species" reg="phleoides">phleoides</tp:taxon-name-part></tp:taxon-name></italic>, <italic><tp:taxon-name><tp:taxon-name-part taxon-name-part-type="genus" reg="Muhlenbergia">M.</tp:taxon-name-part> <tp:taxon-name-part taxon-name-part-type="species" reg="rigida">rigida</tp:taxon-name-part></tp:taxon-name></italic> (Kunth) Kunth, <italic><tp:taxon-name><tp:taxon-name-part taxon-name-part-type="genus" reg="Chloris">Chloris</tp:taxon-name-part> <tp:taxon-name-part taxon-name-part-type="species" reg="submutica">submutica</tp:taxon-name-part></tp:taxon-name></italic> Kunth, <italic><tp:taxon-name><tp:taxon-name-part taxon-name-part-type="genus" reg="Digitaria">Digitaria</tp:taxon-name-part> <tp:taxon-name-part taxon-name-part-type="species" reg="ternata">ternata</tp:taxon-name-part></tp:taxon-name></italic> (A. Rich.) Stapf, <italic><tp:taxon-name><tp:taxon-name-part taxon-name-part-type="genus" reg="Microchloa">Microchloa</tp:taxon-name-part> <tp:taxon-name-part taxon-name-part-type="species" reg="kunthii">kunthii</tp:taxon-name-part></tp:taxon-name></italic> Desv., <italic><tp:taxon-name><tp:taxon-name-part taxon-name-part-type="genus" reg="Aristida">Aristida</tp:taxon-name-part> <tp:taxon-name-part taxon-name-part-type="species" reg="adscensionis">adscensionis</tp:taxon-name-part></tp:taxon-name></italic> L., <italic><tp:taxon-name><tp:taxon-name-part taxon-name-part-type="genus" reg="Aristida">A.</tp:taxon-name-part> <tp:taxon-name-part taxon-name-part-type="species" reg="divaricata">divaricata</tp:taxon-name-part></tp:taxon-name></italic> Humb. &amp; Bonpl. ex Willd., <italic><tp:taxon-name><tp:taxon-name-part taxon-name-part-type="genus" reg="Enneapogon">Enneapogon</tp:taxon-name-part> <tp:taxon-name-part taxon-name-part-type="species" reg="desvauxii">desvauxii</tp:taxon-name-part></tp:taxon-name></italic> P. Beauv., <italic><tp:taxon-name><tp:taxon-name-part taxon-name-part-type="genus" reg="Piptochaetium">Piptochaetium</tp:taxon-name-part> <tp:taxon-name-part taxon-name-part-type="species" reg="fimbriatum">fimbriatum</tp:taxon-name-part></tp:taxon-name></italic> (Kunth) Hitchc., <italic><tp:taxon-name><tp:taxon-name-part taxon-name-part-type="genus" reg="Eragrostis">Eragrostis</tp:taxon-name-part> <tp:taxon-name-part taxon-name-part-type="species" reg="intermedia">intermedia</tp:taxon-name-part></tp:taxon-name></italic> Hitchc., <italic><tp:taxon-name><tp:taxon-name-part taxon-name-part-type="genus" reg="Eragrostis">E.</tp:taxon-name-part> <tp:taxon-name-part taxon-name-part-type="species" reg="pectincea">pectincea</tp:taxon-name-part></tp:taxon-name></italic> (Michx.) Nees and <italic><tp:taxon-name><tp:taxon-name-part taxon-name-part-type="genus" reg="Eleusine">Eleusine</tp:taxon-name-part> <tp:taxon-name-part taxon-name-part-type="species" reg="multiflora">multiflora</tp:taxon-name-part></tp:taxon-name></italic> Hochst. ex A. Rich.</p></tp:treatment-sec><tp:treatment-sec sec-type="habitat" id="SECID0ERYBG"><title>Habitat.</title><p>At the southern edge of the Sierra Madre Occidental Range in the Sierra Fría de Aguascalientes, we recently found <italic><tp:taxon-name><tp:taxon-name-part taxon-name-part-type="genus" reg="Muhlenbergia">Muhlenbergia</tp:taxon-name-part> <tp:taxon-name-part taxon-name-part-type="species" reg="spatha">spatha</tp:taxon-name-part></tp:taxon-name></italic> in two localities south of the city of Zacatecas in a corridor located east of Villanueva: 1) 17.4 km east of Villanueva on flat table rock just above Arroyo “El Muerto” in open areas and 2) about 1 km northeast of the small village Palomas Viejas along Arroyo Juan Manuel on natural grasslands near cultivated fields. These two sites are approximately 204 km W (air distance) from the type locality southwest of San Luis Potosí in the Sierra de San Miguelito along the Río Potosino (<xref ref-type="bibr" rid="B4">Columbus et al. 2001</xref>). According to <named-content xmlns:xlink="http://www.w3.org/1999/xlink" xlink:type="simple" content-type="institution" xlink:href="http://grbio.org/institution/instituto-nacional-de-estad%C3%ADstica-geografia-e-inform%C3%A1tica">Instituto Nacional de Estadística, Geografía e Informática</named-content> [<named-content xmlns:xlink="http://www.w3.org/1999/xlink" content-type="dwc:institutional_code" xlink:type="simple">INEGI</named-content>] (2003, 2005), the Sierra San Miguelito is placed in the Mesa del Centro Province in the Sierra Madre Oriental. Near Villanueva, Zacatecas, the soils are Haplic Phaeozem (forming sodium carbonate, Na<sub>2</sub>CO<sub>3</sub>) over extrusive igneous rock (acidic) in a semi-dry climate with an annual mean temperature of 16°C and an annual mean precipitation of 60 cm (<xref ref-type="bibr" rid="B9">INEGI 2008a</xref>, <xref ref-type="bibr" rid="B10">2008b</xref>). In the Sierra de San Miguelito along the Rio Potosino, the soils are Calcic Regosol (forming calcium carbonate, CaCO<sub>3</sub>) of medium texture over extrusive igneous rock (acidic) in a semi-dry climate with an annual mean temperature of 16 °C and an annual mean precipitation of 40 cm (<xref ref-type="bibr" rid="B9">INEGI 2008a</xref>, <xref ref-type="bibr" rid="B10">2008b</xref>). Without field verification, it is uncertain whether the soil differences among these sites are significant, but we are reasonably certain that all are alkaline with an elevated pH.</p></tp:treatment-sec><tp:treatment-sec sec-type="conservation status" id="SECID0EB1BG"><title>Conservation status.</title><p>The species is rare in Mexico and is known from only three recent collections. Since it is a diminutive, short-lived annual, the species is easily overlooked and the main concern seems to be loss of habitat via human impact, i.e. agriculture, dam and road construction.</p></tp:treatment-sec><tp:treatment-sec sec-type="material" id="SECID0EG1BG"><title>Specimens examined.</title><p>Mexico. <bold>San Luis Potosí</bold>: 1876, <italic>J.G. Schaffner 134</italic> (GOET-006918 [image!], US-825687); Sierra de San Miguelito, Río Potosino, <named-content xmlns:xlink="http://www.w3.org/1999/xlink" content-type="dwc:verbatimCoordinates" xlink:type="simple"><named-content content-type="geo-json" specific-use="{&#34;type&#34;:&#34;Point&#34;,&#34;coordinates&#34;:[-101.064167,22.081944]}" id="NCID0ET1BG" xlink:type="simple">22°04'55"N, 101°03'51"W</named-content></named-content>, 1980 m, 2 Oct 2001, <italic>J.T. Columbus 4040</italic> (RSA [image! in <xref ref-type="bibr" rid="B4">Columbus et al. 2001</xref>]). <bold>Zacatecas</bold>: Mpio. Villanueva, Arroyo Juan Manuel ± 1 km NE of Palomas Viejas near Villanueva, <named-content xmlns:xlink="http://www.w3.org/1999/xlink" content-type="dwc:verbatimCoordinates" xlink:type="simple"><named-content content-type="geo-json" specific-use="{&#34;type&#34;:&#34;Point&#34;,&#34;coordinates&#34;:[-102.716944,22.410000]}" id="NCID0ED2BG" xlink:type="simple">22°24'36"N, 102°43'01"W</named-content></named-content>, 2112 m, 22 Oct 2006, <italic>O. <tp:taxon-name><tp:taxon-name-part taxon-name-part-type="order">Rosales</tp:taxon-name-part></tp:taxon-name> 3490 &amp; Y. Herrera Arrieta</italic> (CIIDIR); Mpio Villanueva, 10.8 mi [17.4 km] E of Villanueva, just above arroyo “El Muerto”, <named-content xmlns:xlink="http://www.w3.org/1999/xlink" content-type="dwc:verbatimCoordinates" xlink:type="simple"><named-content content-type="geo-json" specific-use="{&#34;type&#34;:&#34;Point&#34;,&#34;coordinates&#34;:[-102.725417,22.379750]}" id="NCID0ET2BG" xlink:type="simple">22°22'47.1"N, 102°43'31.5"W</named-content></named-content>, 2083 m, 2 Oct 2015, <italic>P.M. Peterson 25544 &amp; Y. Herrera Arrieta</italic> (CIIDIR, US).</p></tp:treatment-sec><tp:treatment-sec sec-type="comments" id="SECID0E12BG"><title>Comments.</title><p>The hand written script (verified by J. Rzedowski, per. comm., also see <xref ref-type="bibr" rid="B21">Rzedowski 1959</xref>) on the label of the holotype (K) says: “<italic>Müehlenbergia gracilis mihi</italic>”, indicating that Jose Guillermo Schaffner thought he had collected a new species of <italic><tp:taxon-name><tp:taxon-name-part taxon-name-part-type="genus" reg="Muhlenbergia">Muhlenbergia</tp:taxon-name-part></tp:taxon-name></italic>. <xref ref-type="bibr" rid="B2">Bentham (1882)</xref> agreed with Schaffner that it was a new species but thought it had enough unique morphological features (spatheolate sheathed panicles, sessile spikelets and 3(5)-awned upper glumes) to warrant description of a new genus.</p></tp:treatment-sec><ref-list><ref id="B4"><mixed-citation xmlns:xlink="http://www.w3.org/1999/xlink" xlink:type="simple">
          <person-group><name name-style="western"><surname>Columbus</surname><given-names>JT</given-names></name><name name-style="western"><surname>Bell</surname><given-names>HL</given-names></name><name name-style="western"><surname>Cerros-Tlatilpa</surname><given-names>R</given-names></name><name name-style="western"><surname>Griffith</surname><given-names>MP</given-names></name><name name-style="western"><surname>Porter</surname><given-names>JM</given-names></name></person-group> (<year>2001</year>) <article-title><italic><tp:taxon-name><tp:taxon-name-part taxon-name-part-type="genus">Schaffnerella</tp:taxon-name-part></tp:taxon-name></italic> rediscovered! (<tp:taxon-name><tp:taxon-name-part taxon-name-part-type="family">Gramineae</tp:taxon-name-part></tp:taxon-name>, <tp:taxon-name><tp:taxon-name-part taxon-name-part-type="subfamily">Chloridoideae</tp:taxon-name-part></tp:taxon-name>).</article-title> <source>Aliso</source> <volume>20</volume>: <fpage>45</fpage>–<lpage>90</lpage>. <ext-link xlink:type="simple" ext-link-type="doi" xlink:href="10.5642/aliso.20012001.08">https://doi.org/10.5642/aliso.20012001.08</ext-link></mixed-citation></ref><ref id="B9"><mixed-citation xmlns:xlink="http://www.w3.org/1999/xlink" xlink:type="simple">
          <institution xlink:type="simple">INEGI</institution> (<year>2008a</year>) Cartas climatológicas. Conjunto de datos vectoriales. Escala 1:1 000000. <ext-link xlink:type="simple" ext-link-type="uri" xlink:href="http://www.inegi.org.mx/">http://www.inegi.org.mx/</ext-link></mixed-citation></ref><ref id="B10"><mixed-citation xmlns:xlink="http://www.w3.org/1999/xlink" xlink:type="simple">
          <institution xlink:type="simple">INEGI</institution> (<year>2008b</year>) Perfiles de Suelos, Estados Unidos Mexicanos. Conjunto de datos vectoriales. Escala 1:1000000. <ext-link xlink:type="simple" ext-link-type="uri" xlink:href="http://www.inegi.org.mx/">http://www.inegi.org.mx/</ext-link></mixed-citation></ref><ref id="B21"><mixed-citation xmlns:xlink="http://www.w3.org/1999/xlink" xlink:type="simple">
          <person-group><name name-style="western"><surname>Rzedowski</surname><given-names>J</given-names></name></person-group> (<year>1959</year>) <article-title>Las colecciones botanicas de Wilhelm (Jose Guillermo) Schaffner en San Luis Potosí. I.</article-title> <source>Acta Científica Potosina</source> <volume>3</volume>: <fpage>99</fpage>–<lpage>121</lpage>.</mixed-citation></ref><ref id="B2"><mixed-citation xmlns:xlink="http://www.w3.org/1999/xlink" xlink:type="simple">
          <person-group><name name-style="western"><surname>Bentham</surname><given-names>G</given-names></name></person-group> (<year>1882</year>) Plate 1378. <italic><tp:taxon-name><tp:taxon-name-part taxon-name-part-type="genus">Schaffnera</tp:taxon-name-part> <tp:taxon-name-part taxon-name-part-type="species">gracilis</tp:taxon-name-part></tp:taxon-name></italic>, Benth. <tp:taxon-name><tp:taxon-name-part taxon-name-part-type="family">Gramineae</tp:taxon-name-part></tp:taxon-name>, Tribe <tp:taxon-name><tp:taxon-name-part taxon-name-part-type="tribe">Zoysieae</tp:taxon-name-part></tp:taxon-name>? Hooker’s Icones Plantarum 14: 59.</mixed-citation></ref></ref-list></tp:taxon-treatment>
